# Supplementary material for: A landscape assessment of the activities and capacities of evidence-to-policy intermediaries (EPI) in behavioral health
Source: Implement Sci Commun. 2023 May 22;4:55. doi: 10.1186/s43058-023-00432-4 (PMC10201747; doi:10.1186/s43058-023-00432-4)
Supplement: Supplementary file 1 — Additional file 1. [file 43058_2023_432_MOESM1_ESM.xlsx]

## Sheet: Sheet2
EPI Organizations Identified
Agency for Healthcare Research and Quality (AHRQ) Evidence-based Reports / Center for Evidence and Practice Improvement (CEPI) / Effective Healthcare Program
Australian Prevention Partnership Centre
California Institute for Behavioral Health Solutions (CIBHS)
Canadian Agency for Drugs and Technologies in Health (CADTH)
Center for Evidence Synthesis In Health (Brown University)
Center for Evidence-based Medicine (University of Oxford)
Center for Evidence-based Policy (Oregon Health & Science University)
Center for Evidence-based Practice (University of Pennsylvania)
Center for Implementation-Dissemination of Evidence-Based Practices among States (IDEAS)
Center for Practice Innovation (Columbia University)
Center for the Study of Social Policy
Centre for Evidence and Implementation
Child Health and Development Institute (CHDI) of Connecticut
Clinic Technical Assistance Center (CTAC) & Managed Care Technical Assistance Center of NY (MCTAC)
Community Research Hub at Oregon Clinical & Translational Research Institute
Council for a Strong America
Dartington Service Design Lab
Eugene S. Farley Jr Health Policy Center (University of Colorado)
Evidence Informed Policy Making Network (World Health Organization)
Evidence-based Policymaking Collaborative (Brookings Institute)
Evidence-Based Practice and Innovation Center
Evidence-to-Impact Collaborative (Pennn State University)
Institute for Knowledge Mobilization
Judge Baker Children's Center - Quality Care Initiative (Harvard University)
Knowledge Mobilization Unit (York University)
Knowledge Translation Program, SickKids Toronto
Li Ka Shing Knowledge Institute
Louisiana Center for Evidence to Practice
Millbank Memorial Fund
National Collaborating Center for Methods and Tools (McMaster University)
National Implementation Research Network (University of North Carolina)
Nesta Alliance for Useful Evidence
NICE: National Institute for Health and Care Excellence
Ohio Colleges of Medicine Government Resource Center (GRC)
Pew MacArthur Results First
Psychological Health Center of Excellence (PHCoE)
Research Impact Academy
Research to Action
Research-to-Policy Collaboration
Results for America
RTI International
Sax Institute
The Center for Implementation (TCI)
The Impact Center (University of North Carolina)
The Institute for Innovation and Implementation (University of Maryland)
TheFoundlingNY - Implementation Support Center
Translational and Clinical Research Institute (St. George's University of London)
Translational Neuro-Prevention Research (University of North Carolina)
University Policy Engagement Network
University of Pennsylvania Center for Mental Health
Western Interstate Commission on Higher Education: Behavioral Health Program
